# Supplementary material for: COVID-19 Vaccine Acceptance, Hesitancy, and Uptake in People with Diabetes in Australia
Source: Vaccines (Basel). 2024 Jun 16;12(6):662. doi: 10.3390/vaccines12060662 (PMC11209119; doi:10.3390/vaccines12060662)
Supplement: Supplementary file 1 [file vaccines-12-00662-s001.zip]

Archive with 1 entries (1 files):
- vaccines-2997941-supplementary.pdf
